# Supplementary material for: Gut Microbial Composition, Oxidative Stress, and Immunity in Metabolic Disease: Toward Personalized Interventions
Source: Antioxidants (Basel). 2026 Jan 29;15(2):175. doi: 10.3390/antiox15020175 (PMC12938183; doi:10.3390/antiox15020175)
Supplement: Supplementary file 1 [file antioxidants-15-00175-s001.zip]

Archive with 1 entries (1 files):
- antioxidants-4098146-supplementary.pdf
